# Supplementary material for: Local Expression of Epigenetic Candidate Biomarkers of Adolescent Idiopathic Scoliosis Progression
Source: Int J Mol Sci. 2025 Aug 30;26(17):8453. doi: 10.3390/ijms26178453 (PMC12429667; doi:10.3390/ijms26178453)
Supplement: Supplementary file 1 [file ijms-26-08453-s001.zip]

Archive with 1 entries (1 files):
- ijms-3801218-supplementary.pdf
